# Supplementary material for: The Hematopoietic TALE-Code Shows Normal Activity of IRX1 in Myeloid Progenitors and Reveals Ectopic Expression of IRX3 and IRX5 in Acute Myeloid Leukemia
Source: Int J Mol Sci. 2022 Mar 16;23(6):3192. doi: 10.3390/ijms23063192 (PMC8952210; doi:10.3390/ijms23063192)
Supplement: Supplementary file 1 [file ijms-23-03192-s001.zip]

Archive with 3 entries (3 files):
- Supplementary Figures.pdf
- Table S1_LL100_IRX1-IRX35.pdf
- Table S2_LL100_IRX1-IRX35.pdf
